# Supplementary material for: Functional Expression of Nicotinic Receptors on iPSC-Derived Astrocytes and Signalling Disturbances by a Panel of Neonicotinoid Pesticides and Their Metabolites
Source: Int J Mol Sci. 2026 Jun 30;27(13):5902. doi: 10.3390/ijms27135902 (PMC13361451; doi:10.3390/ijms27135902)
Supplement: Supplementary file 1 [file ijms-27-05902-s001.zip]

Archive with 8 entries (8 files):
- Supp. Figure S1.jpg
- Supp. Figure S2.jpg
- Supp. Figure S3.jpg
- Supp. Figure S4.jpg
- Supp. Figure S5.jpg
- Supp. Figure S6.jpg
- Supplementary material MDPI 1.pdf
- Table S2 bmc values figures.xlsx
