# Supplementary material for: Functional Expression of Nicotinic Receptors on iPSC-Derived Astrocytes and Signalling Disturbances by a Panel of Neonicotinoid Pesticides and Their Metabolites
Source: Int J Mol Sci. 2026 Jun 30;27(13):5902. doi: 10.3390/ijms27135902 (PMC13361451; doi:10.3390/ijms27135902)
Supplement: Supplementary file 1 [file ijms-27-05902-s001.zip › Table S2 bmc values figures.xlsx]

## Sheet: Information
	This file provides an overview of the calculated benchmark concentrations and their upper and lower bound (95% confidence interval (C.I.)
	Benchmark concentrations are calculated from the data used in the publication "Functional expression of nicotinic receptors on iPSC-derived astrocytes and signalling disturbances by a panel of neonicotinoid pesticides and their metabolites"
	It provides an example how these data can be used for potency comparison. The raw data is provided at the following doi: 10.5281/zenodo.20521245
	BMC	benchmark concentration
	BMCL	benchmark concentration lower bound
	BMCU	benchmark concentration upper bound
		BMRs that are flagged in yellow are highly uncertainten and should not the used for comparisons or estimations..
	If the desired BMR is outside of the tested concentration range, the program returns “NA” or “NaN”.
	On the left side benchmark concentrations are given in log(M) as provided by the program and are converted to BMC in M in the middle column and from there into BMC in µM in the right column
	For further information regarding the BMCeasy program refer to the publication: doi: 10.14573/altex.1912021 or the website: http://invitrotox.uni-konstanz.de/BMCeasy/
	(Krebs A, Nyffeler J, Karreman C, Schmidt BZ, Kappenberg F, Mellert J, Pallocca G, Pastor M, Rahnenführer J, Leist M. 2020 Determination of benchmark concentrations and their statistical uncertainty for cytotoxicity test data and functional in vitro assays. ALTEX, 37, p. 155-163.)
	Example:	BMC in log(M)				BMC in M				BMC in µM				abstract:	Many toxicological test methods, including assays of cell viability and function, require an evaluation of concentration-re-
	Acetylcholine	BMC	BMCL	BMCU		BMC	BMCL	BMCU		BMC	BMCL	BMCU			sponse data. This often involves curve fitting, and the resulting mathematical functions are then used to determine the
	BMR10	-6.83	-7.19	-6.46		1.47911e-07	6.45654e-08	3.46737e-07		0.147911	0.0645654	0.346737			concentration at which a certain deviation from the control value occurs (e.g., a decrease of cell viability by 15%). Such a
	BMR25	-5.93	-6.16	-5.71		1.1749e-06	6.91831e-07	1.94984e-06		1.1749	0.691831	1.94984			threshold is called the benchmark response (BMR). For a toxicological test, it is often of interest to determine the concen-
	BMR50	-5.03	-5.21	-4.86		9.33254e-06	6.16595e-06	1.38038e-05		9.33254	6.16595	13.8038			tration of test compound at which a pre-defined BMR of, e.g., 10, 25 or 50% is reached. The concentration at which the
															modelled curve crosses the BMR is called the benchmark concentration (BMC). We present a user-friendly, web-based
															tool (BMCeasy), designed for operators without programming skills and profound statistical background, to determine
															BMCs and their confidence intervals. BMCeasy allows simultaneous analysis of viability plus a functional test endpoint,
															and it yields absolute BMCs with confidence intervals for any BMR. Besides an explanation of the algorithm underlying
															BMCeasy, this article also gives multiple examples of data outputs. BMCeasy was used within the EU-ToxRisk project for
															preparing data packages that were submitted to regulatory authorities, demonstrating the real-life applicability of the
															tool.

## Sheet: Fig 1
		BMC in log(M)				BMC in M				BMC in µM
Fig. 1G	Thiacloprid with PNU	BMC	BMCL	BMCU		BMC	BMCL	BMCU		BMC	BMCL	BMCU
	BMR10	-4.22	-4.44	-4.01		6.0256e-05	3.63078e-05	9.77237e-05		60.256	36.3078	97.7237
	BMR25	-2.4	-2.5	-2.29		0.00398107	0.00316228	0.00512861		3981.07	3162.28	5128.61
	BMR50	-0.571	-0.594	-0.548		0.268534	0.254683	0.283139		268534	254683	283139
	Thiacloprid without PNU	BMC	BMCL	BMCU
	BMR10	-3.76	NaN	NaN		0.00017378	NaN	NaN		173.78	NaN	NaN
	BMR25	-3.65	NaN	NaN		0.000223872	NaN	NaN		223.872	NaN	NaN
	BMR50	-3.54	NaN	NaN		0.000288403	NaN	NaN		288.403	NaN	NaN
Fig. 1H	Descyanothiacloprid	BMC	BMCL	BMCU
	BMR10	-5.74	-7.31	-4.17		1.8197e-06	4.89779e-08	6.76083e-05		1.8197	0.0489779	67.6083
	BMR25	NA	NA	NA		NA	NA	NA		NA	NA	NA
	BMR50	NA	NA	NA		NA	NA	NA		NA	NA	NA
	Thiacloprid	BMC	BMCL	BMCU
	BMR10	-4.22	-4.44	-4.01		6.0256e-05	3.63078e-05	9.77237e-05		60.256	36.3078	97.7237
	BMR25	-2.4	-2.5	-2.29		0.00398107	0.00316228	0.00512861		3981.07	3162.28	5128.61
	BMR50	-0.571	-0.594	-0.548		0.268534	0.254683	0.283139		268534	254683	283139

## Sheet: Fig 2
		BMC in log(M)				BMC in M				BMC in µM
Fig. 2A	Nicotine with PNU	BMC	BMCL	BMCU		BMC	BMCL	BMCU		BMC	BMCL	BMCU
	BMR10	-5.94	-6.56	-5.33		1.14815e-06	2.75423e-07	4.67735e-06		1.14815	0.275423	4.67735
	BMR25	-3.9	-4.1	-3.69		0.000125893	7.94328e-05	0.000204174		125.893	79.4328	204.174
	BMR50	-1.85	NaN	NaN		0.0141254	NaN	NaN		14125.4	NaN	NaN
	Nicotine without PNU	BMC	BMCL	BMCU
	BMR10	NA	NA	NA		NA	NA	NA		NA	NA	NA
	BMR25	NA	NA	NA		NA	NA	NA		NA	NA	NA
	BMR50	NA	NA	NA		NA	NA	NA		NA	NA	NA
Fig. 2B	Carbachol	BMC	BMCL	BMCU
	BMR10	-5.75	-6.06	-5.44		1.77828e-06	8.70964e-07	3.63078e-06		1.77828	0.870964	3.63078
	BMR25	-5.11	-5.3	-4.93		7.76247e-06	5.01187e-06	1.1749e-05		7.76247	5.01187	11.749
	BMR50	-4.47	-4.6	-4.35		3.38844e-05	2.51189e-05	4.46684e-05		33.8844	25.1189	44.6684
Fig. 2C	Acetylcholine	BMC	BMCL	BMCU
	BMR10	-6.83	-7.19	-6.46		1.47911e-07	6.45654e-08	3.46737e-07		0.147911	0.0645654	0.346737
	BMR25	-5.93	-6.16	-5.71		1.1749e-06	6.91831e-07	1.94984e-06		1.1749	0.691831	1.94984
	BMR50	-5.03	-5.21	-4.86		9.33254e-06	6.16595e-06	1.38038e-05		9.33254	6.16595	13.8038
Fig. 2D	ATP	BMC	BMCL	BMCU
	BMR10	-5.47	NaN	NaN		3.38844e-06	NaN	NaN		3.38844	NaN	NaN
	BMR25	-3.82	NaN	NaN		0.000151356	NaN	NaN		151.356	NaN	NaN
	BMR50	-2.17	NaN	NaN		0.00676083	NaN	NaN		6760.83	NaN	NaN
Fig. 2E	Glutamate	BMC	BMCL	BMCU
	BMR10	-5.22	-5.93	-4.5		6.0256e-06	1.1749e-06	3.16228e-05		6.0256	1.1749	31.6228
	BMR25	-3.86	-4.23	-3.49		0.000138038	5.88844e-05	0.000323594		138.038	58.8844	323.594
	BMR50	-2.5	-3.52	-1.49		0.00316228	0.000301995	0.0323594		3162.28	301.995	32359.4
Fig. 2F	NMDA	BMC	BMCL	BMCU
	BMR10	-5.93	-6.33	-5.52		1.1749e-06	4.67735e-07	3.01995e-06		1.1749	0.467735	3.01995
	BMR25	-3.54	-3.75	-3.34		0.000288403	0.000177828	0.000457088		288.403	177.828	457.088
	BMR50	-1.16	-1.27	-1.05		0.0691831	0.0537032	0.0891251		69183.1	53703.2	89125.1
Fig. 2G	Veratridine	BMC	BMCL	BMCU
	BMR10	-7.94	-10.2	-5.68		1.14815e-08	6.30957e-11	2.0893e-06		0.0114815	6.30957e-05	2.0893
	BMR25	-7.28	-8.72	-5.83		5.24807e-08	1.90546e-09	1.47911e-06		0.0524807	0.00190546	1.47911
	BMR50	-6.62	-7.42	-5.81		2.39883e-07	3.80189e-08	1.54882e-06		0.239883	0.0380189	1.54882

## Sheet: Fig 3
		BMC in log(M)				BMC in M				BMC in µM
Fig. 3A	Nicotine Tubocurarine	BMC	BMCL	BMCU		BMC	BMCL	BMCU		BMC	BMCL	BMCU
	BMR10	-7.45	-12	-2.93		3.54813e-08	1e-12	0.0011749		0.0354813	1e-06	1174.9
	BMR25	-7.2	-9.4	-5.01		6.30957e-08	3.98107e-10	9.77237e-06		0.0630957	0.000398107	9.77237
	BMR50	-6.9	-7.85	-5.95		1.25893e-07	1.41254e-08	1.12202e-06		0.125893	0.0141254	1.12202
Fig. 3B	Nicotine AR-R	BMC	BMCL	BMCU
	BMR10	-7.72	-8.66	-6.77		1.90546e-08	2.18776e-09	1.69824e-07		0.0190546	0.00218776	0.169824
	BMR25	-6.9	-7.49	-6.32		1.25893e-07	3.23594e-08	4.7863e-07		0.125893	0.0323594	0.47863
	BMR50	-6.09	-6.57	-5.61		8.12831e-07	2.69153e-07	2.45471e-06		0.812831	0.269153	2.45471
Fig. 3C	Acetylcholine Atropin	BMC	BMCL	BMCU
	BMR10	-6.09	-59.4	47.2		8.12831e-07	3.98107e-60	1.58489e+47		0.812831	3.98107e-54	1.58489e+53
	BMR25	-6.01	-11.6	-0.444		9.77237e-07	2.51189e-12	0.359749		0.977237	2.51189e-06	359749
	BMR50	-5.9	-69.1	57.3		1.25893e-06	7.94328e-70	1.99526e+57		1.25893	7.94328e-64	1.99526e+63
Fig. 3D	Acetylcholine Tubocurarine	BMC	BMCL	BMCU
	BMR10	-6.41	NaN	NaN		3.89045e-07	NaN	NaN		0.389045	NaN	NaN
	BMR25	-5.99	-6.32	-5.65		1.02329e-06	4.7863e-07	2.23872e-06		1.02329	0.47863	2.23872
	BMR50	-5.41	NaN	NaN		3.89045e-06	NaN	NaN		3.89045	NaN	NaN
Fig. 3E	Acetylcholine Atropin Tubocurarine	BMC	BMCL	BMCU
	BMR10	-7.46	-15	0.0711		3.46737e-08	1e-15	1.17788		0.0346737	1e-09	1.17788e+06
	BMR25	-7.29	-12.1	-2.47		5.12861e-08	7.94328e-13	0.00338844		0.0512861	7.94328e-07	3388.44
	BMR50	-7.13	-9.26	-5		7.4131e-08	5.49541e-10	1e-05		0.074131	0.000549541	10
Fig. 3F	Acetylcholine Nicotine	BMC	BMCL	BMCU
	BMR10	-7.21	-7.55	-6.87		6.16595e-08	2.81838e-08	1.34896e-07		0.0616595	0.0281838	0.134896
	BMR25	-6.92	-7.15	-6.69		1.20226e-07	7.07946e-08	2.04174e-07		0.120226	0.0707946	0.204174
	BMR50	-6.56	-7.17	-5.95		2.75423e-07	6.76083e-08	1.12202e-06		0.275423	0.0676083	1.12202

## Sheet: Fig 4
		BMC in log(M)				BMC in M				BMC in µM
Fig. 4A	Thiacloprid astrocytes Tubocurarine	BMC	BMCL	BMCU		BMC	BMCL	BMCU		BMC	BMCL	BMCU
	BMR10	-7.18	-25.8	11.5		6.60693e-08	1.58489e-26	3.16228e+11		0.0660693	1.58489e-20	3.16228e+17
	BMR25	-7.1	-17.4	3.24		7.94328e-08	3.98107e-18	1737.8		0.0794328	3.98107e-12	1.7378e+09
	BMR50	-7	-7.15	-6.85		1e-07	7.07946e-08	1.41254e-07		0.1	0.0707946	0.141254
	Descyanothiacloprid astrocytes Tubocurarine	BMC	BMCL	BMCU
	BMR10	-6.59	-7.31	-5.88		2.5704e-07	4.89779e-08	1.31826e-06		0.25704	0.0489779	1.31826
	BMR25	-6.11	-6.6	-5.63		7.76247e-07	2.51189e-07	2.34423e-06		0.776247	0.251189	2.34423
	BMR50	-5.63	-6.05	-5.21		2.34423e-06	8.91251e-07	6.16595e-06		2.34423	0.891251	6.16595
Fig. 4B	Thiacloprid neuron Tubocurarine	BMC	BMCL	BMCU
	BMR10	-6.83	-7.54	-6.13		1.47911e-07	2.88403e-08	7.4131e-07		0.147911	0.0288403	0.74131
	BMR25	-6.32	-6.75	-5.89		4.7863e-07	1.77828e-07	1.28825e-06		0.47863	0.177828	1.28825
	BMR50	-5.8	-6.15	-5.46		1.58489e-06	7.07946e-07	3.46737e-06		1.58489	0.707946	3.46737
	Descyanothiacloprid neuron Tubocurarine	BMC	BMCL	BMCU
	BMR10	-6.73	-7.71	-5.76		1.86209e-07	1.94984e-08	1.7378e-06		0.186209	0.0194984	1.7378
	BMR25	-6.28	-6.84	-5.71		5.24807e-07	1.44544e-07	1.94984e-06		0.524807	0.144544	1.94984
	BMR50	-5.82	-6.28	-5.36		1.51356e-06	5.24807e-07	4.36516e-06		1.51356	0.524807	4.36516
Fig. 4C	Descyanothiacloprid astrocytes AR-R	BMC	BMCL	BMCU
	BMR10	-7.64	-8.95	-6.32		2.29087e-08	1.12202e-09	4.7863e-07		0.0229087	0.00112202	0.47863
	BMR25	-6.95	-7.74	-6.15		1.12202e-07	1.8197e-08	7.07946e-07		0.112202	0.018197	0.707946
	BMR50	-6.25	-6.92	-5.59		5.62341e-07	1.20226e-07	2.5704e-06		0.562341	0.120226	2.5704
	Thiacloprid astrocytes AR-R	BMC	BMCL	BMCU
	BMR10	-7.1	-78.9	64.7		7.94328e-08	1.25893e-79	5.01187e+64		0.0794328	1.25893e-73	5.01187e+70
	BMR25	-7.04	-33.3	19.2		9.12011e-08	5.01187e-34	1.58489e+19		0.0912011	5.01187e-28	1.58489e+25
	BMR50	-6.96	-37.6	23.7		1.09648e-07	2.51189e-38	5.01187e+23		0.109648	2.51189e-32	5.01187e+29
Fig. 4D	Descyanothiacloprid neuron AR-R	BMC	BMCL	BMCU
	BMR10	-6.85	-7.66	-6.04		1.41254e-07	2.18776e-08	9.12011e-07		0.141254	0.0218776	0.912011
	BMR25	-6.39	-6.86	-5.93		4.0738e-07	1.38038e-07	1.1749e-06		0.40738	0.138038	1.1749
	BMR50	-5.93	-6.31	-5.56		1.1749e-06	4.89779e-07	2.75423e-06		1.1749	0.489779	2.75423
	Thiacloprid neuron AR-R	BMC	BMCL	BMCU
	BMR10	-7.12	-8.3	-5.94		7.58578e-08	5.01187e-09	1.14815e-06		0.0758578	0.00501187	1.14815
	BMR25	-6.46	-7.19	-5.74		3.46737e-07	6.45654e-08	1.8197e-06		0.346737	0.0645654	1.8197
	BMR50	-5.8	-6.42	-5.18		1.58489e-06	3.80189e-07	6.60693e-06		1.58489	0.380189	6.60693
Fig. 4E	Thiacloprid astrocytes Acetylcholine	BMC	BMCL	BMCU
	BMR10	-7.83	-9.75	-5.92		1.47911e-08	1.77828e-10	1.20226e-06		0.0147911	0.000177828	1.20226
	BMR25	-6.56	-7.71	-5.41		2.75423e-07	1.94984e-08	3.89045e-06		0.275423	0.0194984	3.89045
	BMR50	-5.29	-6.16	-4.41		5.12861e-06	6.91831e-07	3.89045e-05		5.12861	0.691831	38.9045
	Descyanothiacloprid astrocytes Acetylcholine	BMC	BMCL	BMCU
	BMR10	-7.46	-7.87	-7.06		3.46737e-08	1.34896e-08	8.70964e-08		0.0346737	0.0134896	0.0870964
	BMR25	-6.62	-6.88	-6.35		2.39883e-07	1.31826e-07	4.46684e-07		0.239883	0.131826	0.446684
	BMR50	-5.77	-5.97	-5.58		1.69824e-06	1.07152e-06	2.63027e-06		1.69824	1.07152	2.63027
Fig. 4F	Thiacloprid neuron Acetylcholine	BMC	BMCL	BMCU
	BMR10	-6.47	-6.95	-6		3.38844e-07	1.12202e-07	1e-06		0.338844	0.112202	1
	BMR25	-5.98	-6.3	-5.66		1.04713e-06	5.01187e-07	2.18776e-06		1.04713	0.501187	2.18776
	BMR50	-5.49	-5.74	-5.23		3.23594e-06	1.8197e-06	5.88844e-06		3.23594	1.8197	5.88844
	Descyanothiacloprid neuron Acetylcholine	BMC	BMCL	BMCU
	BMR10	-7.54	-8.13	-6.95		2.88403e-08	7.4131e-09	1.12202e-07		0.0288403	0.0074131	0.112202
	BMR25	-6.93	-7.3	-6.56		1.1749e-07	5.01187e-08	2.75423e-07		0.11749	0.0501187	0.275423
	BMR50	-6.32	-6.6	-6.04		4.7863e-07	2.51189e-07	9.12011e-07		0.47863	0.251189	0.912011

## Sheet: Fig 5
		BMC in log(M)				BMC in M				BMC in µM
Fig. 5A	Thiacloprid astrocytes Nifedipine	BMC	BMCL	BMCU		BMC	BMCL	BMCU		BMC	BMCL	BMCU
	BMR10	-7.18	-9.06	-5.3		6.60693e-08	8.70964e-10	5.01187e-06		0.0660693	0.000870964	5.01187
	BMR25	-6.33	-7.47	-5.2		4.67735e-07	3.38844e-08	6.30957e-06		0.467735	0.0338844	6.30957
	BMR50	-5.48	-6.21	-4.76		3.31131e-06	6.16595e-07	1.7378e-05		3.31131	0.616595	17.378
	Descyanothiacloprid astrocytes Nifedipine	BMC	BMCL	BMCU
	BMR10	-6.29	-7.62	-4.96		5.12861e-07	2.39883e-08	1.09648e-05		0.512861	0.0239883	10.9648
	BMR25	-5.81	-6.64	-4.98		1.54882e-06	2.29087e-07	1.04713e-05		1.54882	0.229087	10.4713
	BMR50	-5.33	-5.83	-4.84		4.67735e-06	1.47911e-06	1.44544e-05		4.67735	1.47911	14.4544
Fig. 5B	Thiacloprid neuron Nifedipine	BMC	BMCL	BMCU
	BMR10	-7.09	-7.43	-6.74		8.12831e-08	3.71535e-08	1.8197e-07		0.0812831	0.0371535	0.18197
	BMR25	-6.26	-6.48	-6.04		5.49541e-07	3.31131e-07	9.12011e-07		0.549541	0.331131	0.912011
	BMR50	-5.44	-5.6	-5.28		3.63078e-06	2.51189e-06	5.24807e-06		3.63078	2.51189	5.24807
	Descyanothiacloprid neuron Nifedipine	BMC	BMCL	BMCU
	BMR10	-7.15	-7.44	-6.86		7.07946e-08	3.63078e-08	1.38038e-07		0.0707946	0.0363078	0.138038
	BMR25	-6.34	-6.52	-6.15		4.57088e-07	3.01995e-07	7.07946e-07		0.457088	0.301995	0.707946
	BMR50	-5.52	-5.65	-5.39		3.01995e-06	2.23872e-06	4.0738e-06		3.01995	2.23872	4.0738
Fig. 5C	Thiacloprid astrocytes Tetrodotoxin	BMC	BMCL	BMCU
	BMR10	-8.99	-9.46	-8.52		1.02329e-09	3.46737e-10	3.01995e-09		0.00102329	0.000346737	0.00301995
	BMR25	-8.89	-11.9	-5.93		1.28825e-09	1.25893e-12	1.1749e-06		0.00128825	1.25893e-06	1.1749
	BMR50	-8.77	-15	-2.53		1.69824e-09	1e-15	0.00295121		0.00169824	1e-09	2951.21
	Descyanothiacloprid astrocytes Tetrodotoxin	BMC	BMCL	BMCU
	BMR10	-9.09	-10.1	-8.11		8.12831e-10	7.94328e-11	7.76247e-09		0.000812831	7.94328e-05	0.00776247
	BMR25	-8.49	-9.08	-7.89		3.23594e-09	8.31764e-10	1.28825e-08		0.00323594	0.000831764	0.0128825
	BMR50	-7.88	-8.42	-7.34		1.31826e-08	3.80189e-09	4.57088e-08		0.0131826	0.00380189	0.0457088
Fig. 5D	Thiacloprid neuron Tetrodotoxin	BMC	BMCL	BMCU
	BMR10	-8.17	-36.5	20.1		6.76083e-09	3.16228e-37	1.25893e+20		0.00676083	3.16228e-31	1.25893e+26
	BMR25	-8.09	-23	6.79		8.12831e-09	1e-23	6.16595e+06		0.00812831	1e-17	6.16595e+12
	BMR50	-7.99	-9.91	-6.07		1.02329e-08	1.23027e-10	8.51138e-07		0.0102329	0.000123027	0.851138
	Descyanothiacloprid neuron Tetrodotoxin	BMC	BMCL	BMCU
	BMR10	-8.52	NA	NA		3.01995e-09	NA	NA		0.00301995	NA	NA
	BMR25	-8.1	NA	NA		7.94328e-09	NA	NA		0.00794328	NA	NA
	BMR50	-7.58	NA	NA		2.63027e-08	NA	NA		0.0263027	NA	NA

## Sheet: Fig 6
		BMC in log(M)				BMC in M				BMC in µM
Fig. 6F	Nicotine with Tumor necrosis factor alpha	BMC	BMCL	BMCU		BMC	BMCL	BMCU		BMC	BMCL	BMCU
	BMR10	-5.85	-8.44	-3.25		1.41254e-06	3.63078e-09	0.000562341		1.41254	0.00363078	562.341
	BMR25	NA	NA	NA		NA	NA	NA		NA	NA	NA
	BMR50	NA	NA	NA		NA	NA	NA		NA	NA	NA
	Nicotine without Tumor necrosis factor alpha	BMC	BMCL	BMCU
	BMR10	-4.45	-4.94	-3.96		3.54813e-05	1.14815e-05	0.000109648		35.4813	11.4815	109.648
	BMR25	-3.37	NaN	NaN		0.00042658	NaN	NaN		426.58	NaN	NaN
	BMR50	-2.3	NaN	NaN		0.00501187	NaN	NaN		5011.87	NaN	NaN

## Sheet: Fig 8
		BMC in log(M)				BMC in M				BMC in µM
Fig. 8A	Cycloxaprid astrocytes	BMC	BMCL	BMCU		BMC	BMCL	BMCU		BMC	BMCL	BMCU
	BMR10	-6.27	-10.8	-1.79		5.37032e-07	1.58489e-11	0.0162181		0.537032	1.58489e-05	16218.1
	BMR25	NA	NA	NA		NA	NA	NA		NA	NA	NA
	BMR50	NA	NA	NA		NA	NA	NA		NA	NA	NA
	Flupyradifurone astrocytes	BMC	BMCL	BMCU
	BMR10	-6.45	-9.96	-2.94		3.54813e-07	1.09648e-10	0.00114815		0.354813	0.000109648	1148.15
	BMR25	NA	NA	NA		NA	NA	NA		NA	NA	NA
	BMR50	NA	NA	NA		NA	NA	NA		NA	NA	NA
Fig. 8B	Cycloxaprid neuron	BMC	BMCL	BMCU
	BMR10	-5.18	-5.61	-4.75		6.60693e-06	2.45471e-06	1.77828e-05		6.60693	2.45471	17.7828
	BMR25	NA	NA	NA		NA	NA	NA		NA	NA	NA
	BMR50	NA	NA	NA		NA	NA	NA		NA	NA	NA
	Flupyradifurone neuron	BMC	BMCL	BMCU
	BMR10	-3.67	-4.13	-3.21		0.000213796	7.4131e-05	0.000616595		213.796	74.131	616.595
	BMR25	-2.09	-2.32	-1.86		0.00812831	0.0047863	0.0138038		8128.31	4786.3	13803.8
	BMR50	-0.51	NaN	NaN		0.30903	NaN	NaN		309030	NaN	NaN
Fig. 8C	Cycloxaprid astrocytes Tubocurarine	BMC	BMCL	BMCU
	BMR10	-8.78	-9.32	-8.25		1.65959e-09	4.7863e-10	5.62341e-09		0.00165959	0.00047863	0.00562341
	BMR25	-8.13	-8.49	-7.77		7.4131e-09	3.23594e-09	1.69824e-08		0.0074131	0.00323594	0.0169824
	BMR50	-7.48	-7.76	-7.2		3.31131e-08	1.7378e-08	6.30957e-08		0.0331131	0.017378	0.0630957
	Flupyradifurone astrocytes Tubocurarine	BMC	BMCL	BMCU
	BMR10	-8.96	-9.95	-7.97		1.09648e-09	1.12202e-10	1.07152e-08		0.00109648	0.000112202	0.0107152
	BMR25	-8.07	-8.71	-7.42		8.51138e-09	1.94984e-09	3.80189e-08		0.00851138	0.00194984	0.0380189
	BMR50	-7.17	-7.67	-6.68		6.76083e-08	2.13796e-08	2.0893e-07		0.0676083	0.0213796	0.20893
Fig. 8D	Cycloxaprid neuron Tubocurarine	BMC	BMCL	BMCU
	BMR10	-7.26	-8.59	-5.93		5.49541e-08	2.5704e-09	1.1749e-06		0.0549541	0.0025704	1.1749
	BMR25	-6.72	-7.49	-5.95		1.90546e-07	3.23594e-08	1.12202e-06		0.190546	0.0323594	1.12202
	BMR50	-6.18	-6.74	-5.63		6.60693e-07	1.8197e-07	2.34423e-06		0.660693	0.18197	2.34423
	Flupyradifurone neuron Tubocurarine	BMC	BMCL	BMCU
	BMR10	-8.36	-10.3	-6.44		4.36516e-09	5.01187e-11	3.63078e-07		0.00436516	5.01187e-05	0.363078
	BMR25	-7.47	-8.67	-6.26		3.38844e-08	2.13796e-09	5.49541e-07		0.0338844	0.00213796	0.549541
	BMR50	-6.57	-7.52	-5.62		2.69153e-07	3.01995e-08	2.39883e-06		0.269153	0.0301995	2.39883
Fig. 8E	Cycloxaprid astrocytes AR-R	BMC	BMCL	BMCU
	BMR10	-8.03	-9.03	-7.04		9.33254e-09	9.33254e-10	9.12011e-08		0.00933254	0.000933254	0.0912011
	BMR25	-7.34	-8.01	-6.66		4.57088e-08	9.77237e-09	2.18776e-07		0.0457088	0.00977237	0.218776
	BMR50	-6.64	-7.2	-6.08		2.29087e-07	6.30957e-08	8.31764e-07		0.229087	0.0630957	0.831764
	Flupyradifurone astrocytes AR-R	BMC	BMCL	BMCU
	BMR10	-8.51	-9.33	-7.7		3.0903e-09	4.67735e-10	1.99526e-08		0.0030903	0.000467735	0.0199526
	BMR25	-7.6	-8.12	-7.09		2.51189e-08	7.58578e-09	8.12831e-08		0.0251189	0.00758578	0.0812831
	BMR50	-6.69	-7.06	-6.32		2.04174e-07	8.70964e-08	4.7863e-07		0.204174	0.0870964	0.47863
Fig. 8F	Cycloxaprid neuron AR-R	BMC	BMCL	BMCU
	BMR10	-7.26	-8.59	-5.93		5.49541e-08	2.5704e-09	1.1749e-06		0.0549541	0.0025704	1.1749
	BMR25	-6.72	-7.49	-5.95		1.90546e-07	3.23594e-08	1.12202e-06		0.190546	0.0323594	1.12202
	BMR50	-6.18	-6.74	-5.63		6.60693e-07	1.8197e-07	2.34423e-06		0.660693	0.18197	2.34423
	Flupyradifurone neuron AR-R	BMC	BMCL	BMCU
	BMR10	-8.16	-9.59	-6.72		6.91831e-09	2.5704e-10	1.90546e-07		0.00691831	0.00025704	0.190546
	BMR25	-7.29	-8.17	-6.41		5.12861e-08	6.76083e-09	3.89045e-07		0.0512861	0.00676083	0.389045
	BMR50	-6.42	-7.1	-5.75		3.80189e-07	7.94328e-08	1.77828e-06		0.380189	0.0794328	1.77828
Fig. 8G	Cycloxaprid astrocytes Acetylcholine	BMC	BMCL	BMCU
	BMR10	-7.21	-7.92	-6.51		6.16595e-08	1.20226e-08	3.0903e-07		0.0616595	0.0120226	0.30903
	BMR25	-5.59	-5.94	-5.24		2.5704e-06	1.14815e-06	5.7544e-06		2.5704	1.14815	5.7544
	BMR50	-3.97	-4.39	-3.56		0.000107152	4.0738e-05	0.000275423		107.152	40.738	275.423
	Flupyradifurone astrocytes Acetylcholine	BMC	BMCL	BMCU
	BMR10	-6.94	-8.12	-5.76		1.14815e-07	7.58578e-09	1.7378e-06		0.114815	0.00758578	1.7378
	BMR25	-5.63	-6.27	-5		2.34423e-06	5.37032e-07	1e-05		2.34423	0.537032	10
	BMR50	-4.33	-4.9	-3.76		4.67735e-05	1.25893e-05	0.00017378		46.7735	12.5893	173.78
Fig. 8H	Cycloxaprid neuron Acetylcholine	BMC	BMCL	BMCU
	BMR10	-6.94	-7.33	-6.55		1.14815e-07	4.67735e-08	2.81838e-07		0.114815	0.0467735	0.281838
	BMR25	-6.33	-6.58	-6.09		4.67735e-07	2.63027e-07	8.12831e-07		0.467735	0.263027	0.812831
	BMR50	-5.72	-5.89	-5.55		1.90546e-06	1.28825e-06	2.81838e-06		1.90546	1.28825	2.81838
	Flupyradifurone neuron Acetylcholine	BMC	BMCL	BMCU
	BMR10	-7.47	-52.2	37.2		3.38844e-08	6.30957e-53	1.58489e+37		0.0338844	6.30957e-47	1.58489e+43
	BMR25	-7.35	-40.7	26		4.46684e-08	1.99526e-41	1e+26		0.0446684	1.99526e-35	1e+32
	BMR50	-7.2	-26.3	11.9		6.30957e-08	5.01187e-27	7.94328e+11		0.0630957	5.01187e-21	7.94328e+17

## Sheet: Fig 9
		BMC in log(M)				BMC in M				BMC in µM
Fig. 9A	Cycloxaprid astrocytes Nifedipine	BMC	BMCL	BMCU		BMC	BMCL	BMCU		BMC	BMCL	BMCU
	BMR10	-7.98	-8.37	-7.6		1.04713e-08	4.2658e-09	2.51189e-08		0.0104713	0.0042658	0.0251189
	BMR25	-7.56	-7.79	-7.33		2.75423e-08	1.62181e-08	4.67735e-08		0.0275423	0.0162181	0.0467735
	BMR50	-7.14	-7.28	-6.99		7.24436e-08	5.24807e-08	1.02329e-07		0.0724436	0.0524807	0.102329
	Flupyradifurone astrocytes Nifedipine	BMC	BMCL	BMCU
	BMR10	-7.15	-41.7	27.4		7.07946e-08	1.99526e-42	2.51189e+27		0.0707946	1.99526e-36	2.51189e+33
	BMR25	-7.09	-27.2	13		8.12831e-08	6.30957e-28	10000000000000		0.0812831	6.30957e-22	1e+19
	BMR50	-7.02	-12.7	-1.36		9.54993e-08	1.99526e-13	0.0436516		0.0954993	1.99526e-07	43651.6
Fig. 9B	Cycloxaprid neurons Nifedipine	BMC	BMCL	BMCU
	BMR10	-7.12	-7.85	-6.4		7.58578e-08	1.41254e-08	3.98107e-07		0.0758578	0.0141254	0.398107
	BMR25	-6.43	-6.91	-5.95		3.71535e-07	1.23027e-07	1.12202e-06		0.371535	0.123027	1.12202
	BMR50	-5.75	-6.13	-5.36		1.77828e-06	7.4131e-07	4.36516e-06		1.77828	0.74131	4.36516
	Flupyradifurone neurons Nifedipine	BMC	BMCL	BMCU
	BMR10	-8.79	-9.53	-8.05		1.62181e-09	2.95121e-10	8.91251e-09		0.00162181	0.000295121	0.00891251
	BMR25	-7.79	-8.26	-7.32		1.62181e-08	5.49541e-09	4.7863e-08		0.0162181	0.00549541	0.047863
	BMR50	-6.79	-7.14	-6.43		1.62181e-07	7.24436e-08	3.71535e-07		0.162181	0.0724436	0.371535
Fig. 9C	Cycloxaprid astrocytes Tetrodotoxin	BMC	BMCL	BMCU
	BMR10	-7.25	-8.38	-6.12		5.62341e-08	4.16869e-09	7.58578e-07		0.0562341	0.00416869	0.758578
	BMR25	-6.96	-7.65	-6.28		1.09648e-07	2.23872e-08	5.24807e-07		0.109648	0.0223872	0.524807
	BMR50	-6.68	-7.34	-6.02		2.0893e-07	4.57088e-08	9.54993e-07		0.20893	0.0457088	0.954993
	Flupyradifurone astrocytes Tetrodotoxin	BMC	BMCL	BMCU
	BMR10	-7.1	-175	161		7.94328e-08	1e-175	1e+161		0.0794328	1e-169	1e+167
	BMR25	-7.05	-90.8	76.7		8.91251e-08	1.58489e-91	5.01187e+76		0.0891251	1.58489e-85	5.01187e+82
	BMR50	-7	-7.43	-6.57		1e-07	3.71535e-08	2.69153e-07		0.1	0.0371535	0.269153
Fig. 9D	Cycloxaprid neurons Tetrodotoxin	BMC	BMCL	BMCU
	BMR10	-9.04	-10.2	-7.91		9.12011e-10	6.30957e-11	1.23027e-08		0.000912011	6.30957e-05	0.0123027
	BMR25	-8.32	-9.04	-7.61		4.7863e-09	9.12011e-10	2.45471e-08		0.0047863	0.000912011	0.0245471
	BMR50	-7.61	-8.21	-7.01		2.45471e-08	6.16595e-09	9.77237e-08		0.0245471	0.00616595	0.0977237
	Flupyradifurone neurons Tetrodotoxin	BMC	BMCL	BMCU
	BMR10	-8.86	-9.62	-8.1		1.38038e-09	2.39883e-10	7.94328e-09		0.00138038	0.000239883	0.00794328
	BMR25	-8.46	-8.9	-8.02		3.46737e-09	1.25893e-09	9.54993e-09		0.00346737	0.00125893	0.00954993
	BMR50	-8.06	-8.33	-7.78		8.70964e-09	4.67735e-09	1.65959e-08		0.00870964	0.00467735	0.0165959

## Sheet: Fig. S1
		BMC in log(M)				BMC in M				BMC in µM
Fig. S1A	Imidacloprid	BMC	BMCL	BMCU		BMC	BMCL	BMCU		BMC	BMCL	BMCU
	BMR10	-5.59	-7.58	-3.6		2.5704e-06	2.63027e-08	0.000251189		2.5704	0.0263027	251.189
	BMR25	NA	NA	NA		NA	NA	NA		NA	NA	NA
	BMR50	NA	NA	NA		NA	NA	NA		NA	NA	NA
	Desnitro-Imidacloprid	BMC	BMCL	BMCU
	BMR10	-6.64	-7.76	-5.52		2.29087e-07	1.7378e-08	3.01995e-06		0.229087	0.017378	3.01995
	BMR25	NA	NA	NA		NA	NA	NA		NA	NA	NA
	BMR50	NA	NA	NA		NA	NA	NA		NA	NA	NA
Fig. S1E	Acetylcholine normalized to KCl positive control	BMC	BMCL	BMCU
	BMR10	-6.83	-7.19	-6.46		1.47911e-07	6.45654e-08	3.46737e-07		0.147911	0.0645654	0.346737
	BMR25	-5.93	-6.16	-5.71		1.1749e-06	6.91831e-07	1.94984e-06		1.1749	0.691831	1.94984
	BMR50	-5.03	-5.21	-4.86		9.33254e-06	6.16595e-06	1.38038e-05		9.33254	6.16595	13.8038
	non-normalized Acetylcholine	BMC	BMCL	BMCU
	BMR10	-6.46	-7.11	-5.82		3.46737e-07	7.76247e-08	1.51356e-06		0.346737	0.0776247	1.51356
	BMR25	-5.17	-5.52	-4.83		6.76083e-06	3.01995e-06	1.47911e-05		6.76083	3.01995	14.7911
	BMR50	-3.89	-4.3	-3.47		0.000128825	5.01187e-05	0.000338844		128.825	50.1187	338.844
